# Supplementary material for: Golgi associated RAB2 interactor protein family contributes to murine male fertility to various extents by assuring correct morphogenesis of sperm heads
Source: PLoS Genet. 2024 Jun 27;20(6):e1011337. doi: 10.1371/journal.pgen.1011337 (PMC11236154; doi:10.1371/journal.pgen.1011337)
Supplement: S1 Table — (XLSX) [file pgen.1011337.s007.xlsx]

## Sheet: S1 Table
S1 Table. Efficiency of generating Garin2-5b knockout mice.
Gene	No. of electroporated zygotes	No. of transplanted embryos	No. of pups obtained	No. of pups with deletion
Garin2	50	30	12	7
Garin3	58	56	15	11
Garin4	50	45	8	6
Garin5a	100	88	12	11
Garin5b	60	56	12	5
