# Supplementary material for: Golgi associated RAB2 interactor protein family contributes to murine male fertility to various extents by assuring correct morphogenesis of sperm heads
Source: PLoS Genet. 2024 Jun 27;20(6):e1011337. doi: 10.1371/journal.pgen.1011337 (PMC11236154; doi:10.1371/journal.pgen.1011337)
Supplement: S2 Table — (XLSX) [file pgen.1011337.s008.xlsx]

## Sheet: S2 Table
S2 Table. Proteins identified by whole sperm mass spectrometry.
		Quantitative value
Identified Proteins	Alternate ID	Garin3 KO	WT	p-value
UDP-glucose: glycoprotein glucosyltransferase 1	UGGT1	0	5	0.028
UPF0602 protein C4orf47 homolog		0	6	0.014
NAD(P)(+)--arginine ADP-ribosyltransferase	ART3	2	8	0.048
Alpha-1-antitrypsin 1-5	SERPINA1E	0	9	0.0016
Predicted gene 4787	GM4787	1	9	0.009
Carboxylesterase 1D	CES1D	0	9	0.0016
ADP/ATP translocase 2	SLC25A5	3	10	0.039
A disintegrin and metallopeptidase domain 4	ADAM4	1	10	0.0048
A disintegrin and metallopeptidase domain 6	ADAM6A	6	14	0.047
Disintegrin and metalloproteinase domain-containing protein 20-like	ADAM6B	6	14	0.047
Serine protease inhibitor A3K	SERPINA3K	0	20	< 0.00010
Triokinase/FMN cyclase	TKFC	6	21	0.0021
GLOBIN domain-containing protein		14	30	0.0077
Golgi-associated Rab2B interactor-like 3	GARIN3	0	32	< 0.00010
EF-hand calcium-binding domain-containing protein 6	EFCAB6	21	34	0.037
Proteasome subunit alpha type-3	PSMA3	5	36	< 0.00010
Acrosin-binding protein	ACRBP	28	43	0.032
Beta-globin	HBBT1	30	45	0.035
Serine (or cysteine) peptidase inhibitor, clade A, member 16	SERPINA16	49	67	0.035
Glyceraldehyde-3-phosphate dehydrogenase, testis-specific	GAPDHS	74	0	< 0.00010
Sperm head and tail-associated protein	NSUN4	13	0	0.00016
Endophilin-A3	SH3GL3	5	0	0.035
Inactive ribonuclease-like protein 10	RNASE10	10	1	0.0071
Chloride channel accessory 3A2	CLCA3A2	24	1	< 0.00010
Ovostatin homolog	OVOS	7	1	0.04
Acid sphingomyelinase-like phosphodiesterase 3a	SMPDL3A	7	1	0.04
Sialidase-1	NEU1	7	1	0.04
Cilia- and flagella-associated protein 43	CFAP43	8	1	0.023
Acyl-CoA-binding protein	DBI	12	2	0.008
Dynein, axonemal, heavy chain 7B	DNAH7B	14	3	0.0081
IQ motif-containing N	IQCN	30	4	< 0.00010
Dynein axonemal heavy chain 3	DNAH3	12	4	0.046
Spermatogenesis-associated 31 subfamily D, member 1D	SPATA31D1D	16	5	0.017
Hemopexin	HPX	23	8	0.0074
Lactadherin	MFGE8	26	10	0.008
Actin-related protein 8	ACTL11	29	14	0.022
Dynein axonemal heavy chain 8	DNAH8	29	16	0.049
Ceruloplasmin	CP	33	17	0.024
Glutathione peroxidase 3	GPX3	41	25	0.046
Clusterin	CLU	66	35	0.0026
Dynein axonemal heavy chain 17	DNAH17	55	36	0.045
Epididymal-specific lipocalin-5	LCN5	64	43	0.043
Lactotransferrin	LTF	126	81	0.0028
Mucin 5, subtype B, tracheobronchial	MUC5B	202	144	0.0035
