# Supplementary material for: Golgi associated RAB2 interactor protein family contributes to murine male fertility to various extents by assuring correct morphogenesis of sperm heads
Source: PLoS Genet. 2024 Jun 27;20(6):e1011337. doi: 10.1371/journal.pgen.1011337 (PMC11236154; doi:10.1371/journal.pgen.1011337)
Supplement: S3 Table — (XLSX) [file pgen.1011337.s009.xlsx]

## Sheet: S3 Table
S3 Table. Information about primary antibodies used in this study.
Antibodies	Source	Identifier	Dilution
Rat monoclonal anti-PA	Wako	NZ-1	1/1000 for WB,
			1/200 for Co-IP
			1/1000 for ICC
Mouse monoclonal anti-FLAG	Sigma-Aldrich	F1804	1/1000 for WB,
			1/400 for Co-IP
Mouse monoclonal anti-beta ACTIN	Abcam	ab6276	1/2500 for WB
Rabbit polyclonal anti-GARIN3	This study	N/A	1/200 for WB
Mouse monoclonal anti-ADAM2	Merck Millipore	MAB19292	1/500 for WB
Mouse monoclonal anti-ADAM3	Merck Millipore	MAB19291	1/500 for WB
Mouse monoclonal anti-ADAM32	Santa Cruz	sc-376738	1/500 for WB
Rat monoclonal anti-IZUMO1	Laboratory of Masahito Ikawa	KS064-125	1/1000 for WB
Rabbit polyclonal anti-GOPC	A gift from Tetsuo Noda	N/A	1/1000 for WB
Goat polyclonal anti-ZPBP1	A gift from Martin M. Matzuk	G176	1/1000 for WB
Rabbit polyclonal anti-SPACA1	Laboratory of Masahito Ikawa	B9167	1/1000 for WB
Rabbit polyclonal anti-RAB2	Invitrogen	PA5-21962	1/500 for WB
Rabbit polyclonal anti-FLAG	MBL	PM020	1/500 for ICC
Mouse monoclonal anti-GOLGA2	BD Biosciences	BD610822	1/500 for ICC
WB, Western blot; Co-IP, co-immunoprecipitation; ICC, immunocytochemistry
