# Supplementary material for: Golgi associated RAB2 interactor protein family contributes to murine male fertility to various extents by assuring correct morphogenesis of sperm heads
Source: PLoS Genet. 2024 Jun 27;20(6):e1011337. doi: 10.1371/journal.pgen.1011337 (PMC11236154; doi:10.1371/journal.pgen.1011337)
Supplement: S4 Table — (XLSX) [file pgen.1011337.s010.xlsx]

## Sheet: S4 Table
S4 Table. Sequences used for phylogenetic analyses.
Gene	Transcript ID in Ensembl	Accession of corresponding protein in UniProt
Garin1a	ENSMUST00000115286.4	B2RXB0
Garin1b	ENSMUST00000090487.12	Q3UZD7
Garin2	ENSMUST00000077968.5	D3YV92
Garin3	ENSMUST00000063166.6	Q5STT6
Garin4	ENSMUST00000171798.2	B7XG49
Garin5a	ENSMUST00000107927.5	A1L3C1-1
Garin5b	ENSMUST00000174409.2	L7N480
GARIN1A	ENST00000641605.1	Q6NXP2-1
GARIN1B	ENST00000315184.9	Q96KD3-1
GARIN2	ENST00000612183.4	Q8N9W8-1
GARIN3	ENST00000302938.4	Q8TC56
GARIN4	ENST00000294829.5	Q8IYT1
GARIN5A	ENST00000600100.6	Q6IPT2-1
GARIN5B	ENST00000424985.3	Q8N5Q1
GARIN6	ENST00000324341.2	Q8NEG0
