# Supplementary material for: Golgi associated RAB2 interactor protein family contributes to murine male fertility to various extents by assuring correct morphogenesis of sperm heads
Source: PLoS Genet. 2024 Jun 27;20(6):e1011337. doi: 10.1371/journal.pgen.1011337 (PMC11236154; doi:10.1371/journal.pgen.1011337)
Supplement: S5 Table — (XLSX) [file pgen.1011337.s011.xlsx]

## Sheet: S5 Table
S5 Table. Information about guide RNAs and primers used in this study.
Usage	gRNA / Primer	Sequence
Guide RNA for knockout mice	gRNA#1	TGCCCGAGTCTGTAATAGTG
	gRNA#2	TGAAGGAAGACAAATCCCCT
	gRNA#3	GCCCATGGATCGGTAACTGT
	gRNA#4	AGGAAGAACCGATCACCAGC
	gRNA#5	TTGACACAAAATGGACGTAA
	gRNA#6	ATTAGAGACAACCGACGTAA
	gRNA#7	GCTGGTCGAACTCGCCGCTC
	gRNA#8	GGTGCCATAACAGCGGGTGA
	gRNA#9	TAGTAGCTGGCTTCAGTCGC
Primer for genomic PCR	F1	tgtttgctgtctgtcaacccct
	R1	ggtcctgttcagttgccttttga
	F2	acatcctggcatctggtggt
	R2	actctgtttttctctctgtgtggga
	F3	aggtcacaaaggacggcagag
	R3	atcacggcctctatgtcctgc
	F4	tttttggttccttcccttgagcc
	R4	cggttgtgtcctctctcctcct
	F5	tggagaggttggacttggggt
	R5	atgcagacagcccttttcaggt
	F6	ccaggatacccacgcccaaag
	R6	cacctattgcgcttgctgcc
	F7	tggaggggttggccctagagagg
	R7	cagggctagggtgtgactaagg
	F8	ggttccacccacggcctagt
	R8	cttcctctccatctggtgccg
	F9	ttagaggtggctggagaggtgg
	R9	cctaccatgtggattctggggg
Primer for RT-PCR	Garin2 Fw	aaagtcgacgccgccatgatgaagaagaacagg
	Garin2 Rv	aaagctagcgagcagcaggtgaaggaag
	Garin3 Fw	aaagtcgacgccgccatgcctgggatgaagaga
	Garin3 Rv	aaagctagcaatggatttggtttcaag
	Garin4 Fw	aaagtcgacgccgccatggacgtaaaggaag
	Garin4 Rv	aaagctagcatgagcttcaaaggtcactgtctcc
	Garin5a Fw	aaagtcgacgccgccatgaagggcggtcgagatc
	Garin5a Rv	aaagctagcgagcccccagagttctgagacc
	Garin5b Fw	aaagtcgacgccgccatggcacccgctgttatgagg
	Garin5b Rv	aaagctagcaatccttgggttgctgcttac
	Actb Fw	catccgtaaagacctctatgccaac
	Actb Rv	atggagccaccgatccaca
