# Supplementary material for: Golgi associated RAB2 interactor protein family contributes to murine male fertility to various extents by assuring correct morphogenesis of sperm heads
Source: PLoS Genet. 2024 Jun 27;20(6):e1011337. doi: 10.1371/journal.pgen.1011337 (PMC11236154; doi:10.1371/journal.pgen.1011337)
Supplement: S6 Table — (XLSX) [file pgen.1011337.s012.xlsx]

## Sheet: S6 Table
S6 Table. Data of GO analysis.
GO Term	Term	Proteins	p-value	Fold Enrichment
Biological Process	GO:0008584~male gonad development	GM4787, ADAM4, ADAM6B, ADAM6A	0.000106426	39.1611
	GO:0010951~negative regulation of endopeptidase activity	SERPINA3K, SERPINA1E, SERPINA16	0.00151723	47.9024
	GO:0043434~response to peptide hormone	SERPINA3K, SERPINA1E	0.0542697	33.5317
	GO:0034097~response to cytokine	SERPINA3K, SERPINA1E	0.0549304	33.1177
	GO:0007229~integrin-mediated signaling pathway	ADAM4, ADAM6A	0.0719595	25.0704
	GO:0010466~negative regulation of peptidase activity	SERPINA3K, SERPINA1E	0.0855053	20.9573
Cellular Component	GO:1990913~sperm head plasma membrane	GM4787, ADAM4, ADAM6B, ADAM6A	3.29185e-07	263.688
	GO:0009897~external side of plasma membrane	GM4787, ADAM4, ADAM6B, ADAM6A	0.0138599	7.20458
	GO:0005788~endoplasmic reticulum lumen	CES1D, UGGT1	0.0807248	22.3464
Molecular Function	GO:0004222~metalloendopeptidase activity	GM4787, ADAM4, ADAM6B, ADAM6A	0.000152718	34.9624
	GO:0004867~serine-type endopeptidase inhibitor activity	SERPINA3K, SERPINA1E, SERPINA16	0.00523561	25.6434
	GO:0030414~peptidase inhibitor activity	SERPINA3K, SERPINA1E	0.0969679	18.4524
